# Supplementary material for: The Role of Campus Food Pantries in the Food Security Safety Net: On-Going or Emergency Use at a Midwest Campus Pantry
Source: Nutrients. 2022 Nov 18;14(22):4876. doi: 10.3390/nu14224876 (PMC9692735; doi:10.3390/nu14224876)
Supplement: Supplementary file 1 [file nutrients-14-04876-s001.zip]

Archive with 1 entries (1 files):
- nutrients-1996411-supplementary.pdf
